# Supplementary material for: Assessment and Mitigation of CRISPR‐Cas9‐Induced Nontargeted Translocations
Source: Adv Sci (Weinh). 2025 Apr 11;12(21):2414415. doi: 10.1002/advs.202414415 (PMC12140377; doi:10.1002/advs.202414415)
Supplement: Supplementary file 2 — Supplemental Table 1 [file ADVS-12-2414415-s001.xlsx]

## Sheet: Sheet1
Supplementary Table 1 equence characteristics of A-, B-, C-type mutations.
Sequence characterization of B-type mutations
point mutants in left lacI gene					point mutants in right lacI gene
4	SNV	C	G		4	SNV	C	G
9	SNV	T	G		9	SNV	T	G
9	SNV	T	G		9	SNV	T	G
10	SNV	C	T		10	SNV	C	T
11	SNV	C	G		11	SNV	C	G
11	SNV	C	G		11	SNV	C	G
35	SNV	C	T		35	SNV	C	T
35	SNV	C	T		35	SNV	C	T
35	SNV	C	T		35	SNV	C	T
35	SNV	C	T		35	SNV	C	T
77	SNV	C	G		77	SNV	C	G
77	SNV	C	G		77	SNV	C	G
81	InDel	-	C		81	InDel	-	C
81	InDel	-	C		81	InDel	-	C
251	SNV	A	G		251	SNV	A	G
277	SNV	G	C		277	SNV	G	C
286	InDel	-	A		286	InDel	-	A
286	InDel	-	G		286	InDel	-	G
291	SNV	G	A		291	SNV	G	A
294	SNV	G	A		294	SNV	G	A
321	SNV	G	A		321	SNV	G	A
322	InDel	C	-		322	InDel	C	-
345	SNV	T	G		345	SNV	T	G
370	SNV	G	A		370	SNV	G	A
385	InDel	-	T		385	InDel	-	T
385	InDel	-	C		385	InDel	-	C
423	SNV	G	A		423	SNV	G	A
505	SNV	A	G		505	SNV	A	G
524	InDel	A	-		524	InDel	A	-
527	SNV	T	G		527	SNV	T	G
528	InDel	-	A		528	InDel	-	A
528	InDel	-	A		528	InDel	-	A
538	InDel	-	T		538	InDel	-	T
550	InDel	-	T		550	InDel	-	T
556	InDel	-	G		556	InDel	-	G
558	InDel	-	A		558	InDel	-	A
558	InDel	-	A		558	InDel	-	A
601	InDel	-	A		601	InDel	-	A
602	InDel	GCCA	-		602	InDel	GCCA	-
602	InDel	-	GCCA		602	InDel	-	GCCA
602	InDel	-	GCCA		602	InDel	-	GCCA
602	InDel	-	GCCA		602	InDel	-	GCCA
602	InDel	-	GCCA		602	InDel	-	GCCA
602	InDel	-	GCCA		602	InDel	-	GCCA
602	InDel	-	GCCA		602	InDel	-	GCCA
602	InDel	-	GCCA		602	InDel	-	GCCA
602	InDel	-	GCCA		602	InDel	-	GCCA
602	InDel	-	GCCA		602	InDel	-	GCCA
602	InDel	-	GCCA		602	InDel	-	GCCA
602	InDel	-	GCCA		602	InDel	-	GCCA
602	InDel	-	GCCA		602	InDel	-	GCCA
602	InDel	-	GCCA		602	InDel	-	GCCA
602	InDel	-	GCCA		602	InDel	-	GCCA
602	InDel	-	GCCA		602	InDel	-	GCCA
603	InDel	-	GCCA		603	InDel	-	GCCA
607	InDel	-	T		607	InDel	-	T
615	InDel	-	CC		615	InDel	-	CC
616	InDel	-	GA		616	InDel	-	GA
618	SNV	G	A		618	SNV	G	A
621	InDel	-	A		621	InDel	-	A
640	InDel	-	A		640	InDel	-	A
641	InDel	-	A		641	InDel	-	A
641	SNV	A	C		641	SNV	A	C
643	InDel	G	-		643	InDel	G	-
643	InDel	-	G		643	InDel	-	G
644	InDel	G	-		644	InDel	G	-
666	InDel	-	A		666	InDel	-	A
721	SNV	C	A		721	SNV	C	A
731	InDel	-	CTGT		731	InDel	-	CTGT
756	SNV	G	T		756	SNV	G	T
773	InDel	-	G		773	InDel	-	G
775	InDel	-	A		775	InDel	-	A
780	InDel	T	-		780	InDel	T	-
797	InDel	A	-		797	InDel	A	-
804	InDel	T	-		804	InDel	T	-
845	SNV	G	T		845	SNV	G	T
849	SNV	A	T		849	SNV	A	T
894	SNV	G	A		894	SNV	G	A
894	SNV	G	A		894	SNV	G	A
904	InDel	-	A		904	InDel	-	A
929	SNV	G	A		929	SNV	G	A
956	SNV	A	T		956	SNV	A	T
1065	SNV	A	C		1065	SNV	A	C
1080	SNV	G	C		1080	SNV	G	C
1089	SNV	G	A		1089	SNV	G	A
1108	SNV	A	T		1108	SNV	A	T
1119	SNV	G	T		1119	SNV	G	T
1124	SNV	G	T		1124	SNV	G	T
1153	SNV	G	C		1153	SNV	G	C
1156	InDel	G	-		1156	InDel	G	-
1174	SNV	G	A		1174	SNV	G	A
1176	SNV	G	T		1176	SNV	G	T
1179	SNV	G	C		1179	SNV	G	C
1179	SNV	G	T		1179	SNV	G	T
1185	SNV	G	T		1185	SNV	G	T
1191	SNV	T	A		1191	SNV	T	A
1197	SNV	A	G		1197	SNV	A	G
1197	SNV	G	C		1197	SNV	G	C
1217	SNV	G	A		1217	SNV	G	A
1252	SNV	T	C		1252	SNV	T	C
1240	SNV	G	A		1240	SNV	G	A
1251	InDel	A	-		1251	InDel	A	-
1230	SNV	G	A		1230	SNV	G	A
Sequence characterization of A-type mutations
left lacI residue					right lacI residue
Cas9 targat:2 kb (amp side)					Cas9 targat:2 kb (amp side)
200					200
200					200
200					200
200					200
200					200
200					200
200					200
400					200
400					200
400					200
400					200
400					200
400					200
400					200
400					200
400					200
400					200
400					200
400					200
400					200
400					200
400					200
400					200
400					200
400					200
400					200
400					200
400					200
400					400
400					400
400					400
400					400
400					400
400					750
400					750
750					200
750					200
750					200
750					200
750					400
750					400
750					400
1000					400
1000					400
1000					750
1200					200
1200					200
1200					400
left lacI residue					right lacI residue
Cas9 targat:3.5 kb (amp side)					Cas9 targat:3.5 kb (amp side)
200					200
200					200
200					200
200					200
400					200
400					200
400					200
400					200
400					200
400					200
400					200
400					200
400					200
400					200
400					200
400					200
400					200
400					200
400					200
400					200
400					200
400					200
400					400
400					400
400					400
400					400
400					400
400					400
400					400
400					400
400					400
750					400
750					400
750					200
750					200
750					200
750					200
750					200
750					200
750					400
750					400
1000					400
1000					400
1000					750
1000					750
1200					200
1200					200
1200					400
left lacI residue					right lacI residue
Cas9 targat:6 kb (amp side)					Cas9 targat:6 kb (amp side)
200					200
200					400
400					200
400					200
400					200
400					200
400					200
400					200
400					200
400					200
400					200
400					200
400					200
400					200
400					200
400					200
400					200
400					200
400					400
400					400
400					400
400					400
400					400
400					400
400					750
400					750
750					750
750					750
750					400
750					400
750					400
750					750
750					750
750					200
750					200
750					200
750					200
750					200
750					200
1000					400
1000					400
1000					400
1000					400
1200					750
1200					750
1200					200
1200					400
1200					400
left lacI residue					right lacI residue
Cas9 targat:2 kb (kan side)					Cas9 targat:2 kb (kan side)
1200					400
1200					400
1200					400
1200					200
750					750
750					750
400					200
200					200
left lacI residue					right lacI residue
Cas9 targat:3.5 kb (kan side)					Cas9 targat:3.5 kb (kan side)
1228					314
1228					314
1228					314
753					688
753					688
753					688
left lacI residue					right lacI residue
Cas9 targat:6 kb (kan side)					Cas9 targat:6 kb (kan side)
1200					400
1200					400
1200					400
1200					400
1200					400
1200					400
1200					750
1200					750
1200					750
1000					750
1000					400
1000					400
1000					200
750					750
750					750
750					400
750					200
400					200
400					200
400					200
200					200
Sequence characterization of C-type mutations
translocation target sites microhomology within junctions
AACGCCGAC
ATGCGAAAT
CGACAAGACAT
CCGCTTCGACATC
TGGGCGCGGGTGGTTCGT
TGGGCGCGGGTGGTTCGT
TGGGCGCGGGTGGTTCGT
TGGGCGCGGGTGGTTCGT
TTTGCGACGGCGCGTTAT
TTTGCGACGGCGCGTTAT
TTTGCGACGGCGCGTTAT
ACGACTGTTTGCCCGGTA
CCGCTTCGACATCTTCGTA
ACGACTGTTTGCCCGCTAT
ACGACTGTTTGCCCGCTAT
ACGACTGTTTGCCGGCTAT
ACGACTGTTTGCCCGCTAT
CTTACTGTTTGCCCGCTAT
ACGACTGTTTGCCCGCTAT
ACGACTGTTTGCCCGCTAT
ACCACTGTTTGCCCGCTAT
ACGACTGTTTGCCCGCTAT
ACGACTGTTTGCCCGCTAT
ACGACTGTTTGCCCGCTAT
ACGACTGTTTGCCCGCTAT
ACGACTGTTTGCCCGCTAT
CTGGCCACTGTTTGCCCTCT
TCACTGCCCGGTTTCCAGCGT
TCACTGCCCGGTTTCCAGCGT
TCACTGCCCGGTTTCCAGCGT
TCACTGCCCGGTTTCCAGCGT
TCACTGCCCGGTTTCCAGCGT
TCACTGCCCGGTTTCCAGCGT
TCACTGCCCGGTTTCCAGCGT
TCACTGCCCGGTTTCCAGCGT
TCACTGCCCGGTTTCCAGCGT
TCACTGCCCGGTTTCCAGCGT
TCACTGCCCGGTTTCCAGCGT
TCACTGCCCGGTTTCCAGCGT
TCACTGCCCGGTTTCCAGCGT
TCACTGCCCGGTTTCCAGCGT
TCACTGCCCGGTTTCCAGCGT
TCACTGCCCGGTTTCCAGCGT
TCACTGCCCGGTTTCCAGCGT
TCACTGCCCGGTTTCCAGCGT
CCACAACTGTTTGCCCGCTAT
CTGGCGACTGTTTGCCCGCTAT
CTGGCCACTGTTTGCCCGCTAT
CTGGCCACTGTTTGCCCGCTAT
CTGGCCACTGTTTGCCCGCTAT
CTGGCGACTGTTTGCCCGCTAT
CTGGCCACTGTTTGCCCGCTAT
TGGGCGACTGTTTGCCCGCTAT
GCTCGCTGCACGGTTTCCAGCGT
CATCGCAGTGGGAACATGCCGAC
CTGGCCACTGTTTGCGCGCTATTGTTGGCC
CTGGCCACTGTTTGCGCGCTATTGTTGCCG
TCAATGGGCTTGGCCGCCTCCCGTGCGCACCT
GTGCAATCTTCGCGCACGAGCTGTCAGTTTGTCTGA
translocation Initiation sites microhomology within junctions
GGTCGGC
TTGGGCG
CAACAACC
GGGGTTGC
GGGGTTGC
CTTATCAC
ATGGCGACG
TTTGCCGGT
TTTGCCGGT
GATGGGCAA
GATGGGCAA
TGCCAGACT
TATCGGAAC
GCTGGTCAAA
ACTCGCGTTAT
CAGAACTGTGC
TGACAGAAACG
TGACAGAAACG
ATAGCGGGCCGA
ATAAGTTTTTCC
GAAGGCCCGTTCT
CCGCTTCGACATC
CCGCTTCGACATC
CCGCTTCGACATC
CCGCTTCGACATC
CCGCTTCGACATC
CCGCTTCGACATC
GACTGCCGGATGAAA
TGCAGGGCCGGAGAA
TGCAGGGCCGGAGAA
TGCAGGGCCGGAGAA
TGCAGGGCCGGAGAA
TGCAGGGCCGGAGAA
TGCAGGGCCGGAGAA
TGCAGGGCCGGAGAA
ATAGCGGGCAAACAT
ATAGCGGGCAAACAA
TGCAGGGCCGGAGAA
TGCAGGGCCGGAGAA
TGCAGGGCCGGAGAA
TGCAGGGCCGGAGAA
TGCAGGGCCGGAGAA
TGCAGGGCCGGAGAA
TGCAGGGCCGGAGAA
TGCAGGGCCGGAGAA
TGCAGGGCCGGAGAA
TGCAGGGCCGGAGAA
TGCAGGGCCGGAGAA
TGCAGGGCCGGAGAA
TGCAGGGCCGGAGAA
TGCAGGGCCGGAGAA
TGCAGGGCCGGAGAA
TGCAGGGCCGGAGAA
TGCAGGGCCGGAGAA
TGCAGGGCCGGAGAA
TGCAGGGCCGGAGAA
TGCAGGGCCGGAGAA
TGCAGGGCCGGAGAA
TGCAGGGCCGGAGAA
TGCAGGGCCGGAGAA
TGCAGGGCCGGAGAA
TGCAGGGCCGGAGAA
TGCAGGGCCGGAGAA
TGCAGGGCCGGAGAA
TGCAGGGCCGGAGAA
TGCAGGGCCGGAGAA
TGCAGGGCCGGAGAA
TGCAGGGCCGGAGAA
TGCAGGGCCGGAGAA
CTGTCAGAACTGTGC
TGCAGGGCCGGAGAA
TGCAGGGCCGGAGAA
TGCAGGGCCGGAGAA
TGCAGGGCCGGAGAA
TGCAGGGCCGGAGAA
TGCAGGGCCGGAGAA
TGCAGGGCCGGAGAA
TGCAGGGCCGGAGAA
GGGGTGGGCTGGTCATT
TTTGCGACGGCGCGTTAT
TTTGCGACGGCCCGTTAT
TTTGCGACGGCCCGTTAT
TTTGCGACGGCCCGTTAT
TTTGCGACGGCGCGTTAT
TTTGCGACGGCGCGTTAT
TTTGCGACGGCGCGTTAT
TTTGCGACGGCGCGTTAT
GGGGTGGGCTGGTCTTTT
GGGGTGGGCTGGTCTTTT
GGGGTGGGCTGGTCTTTT
GGGGTGGGCTGGTCTTTT
GGGGTGGGCTGGTCTTGT
GGGGTGGGCTGGTCTTTT
TTCAATGGGGGCCAGACT
ATAGCGGGCAAACAGTCCT
ATAGCGGGCAAACAGTCGT
ATAGCGGGCAAACAGTCAT
ATAGCGGGCAAACAGTCCT
GAAACGATAAAGATCTTTTA
AGATATTCAATGTCGCAGAT
CACTGGGCGCCAGACGGGCTGC
TGAGGCAAATCTGCCTTGGGCG
CATGTTATTCAGTGTCGCAGAG
TCACACGACTGCCGGATGCGGCG
ATAGCGGACAAACAGTCGTAGCTGA
ATAGCGGGCAAACAGTCGTAGCTGA
ATAGCGGGCAAACAGTCGTAGCTGA
ATAGCGGGCAAACAGTCGTAGCTGA
TTTATGCCAGCCACTCAGACGCATAG
TGTCACGACTGCCGGATGCGGCGTAAA
ATGGCTGGCGGGGCCGATACATCACCA
TCACACGACTGCCGGATGCGGCGTAAAGTG
TCACACGACTGCCGGATGCGGCGTAAAGTG
TCACACGACTGCCGGATGCGGCGTAAAGTG
TGACAGAAACGGGGACCCGTGCCGATGGCT
CTTATCACCCTCTGAGGCAAATCTGCCTTGGGCG
translocated segments in basic reporter strains contains partial sequences of the lacI gene
383
372
313
906
906
615
615
857
857
858
858
858
858
858
858
858
858
383
383
383
383
1051
635
966
296
966
966
966
966
868
868
300
868
868
868
868
719
909
719
719
719
719
909
909
912
915
719
719
909
909
909
909
909
909
719
909
907
909
908
909
909
916
909
913
909
908
911
868
868
868
868
300
868
868
868
868
868
868
868
300
868
868
868
868
868
868
300
868
868
868
868
383
868
868
868
300
868
868
868
868
907
1063
907
1187
1063
1061
1063
491
868
868
868
300
868
868
868
868
