# Supplementary material for: Assessment and Mitigation of CRISPR‐Cas9‐Induced Nontargeted Translocations
Source: Adv Sci (Weinh). 2025 Apr 11;12(21):2414415. doi: 10.1002/advs.202414415 (PMC12140377; doi:10.1002/advs.202414415)
Supplement: Supplementary file 3 — Supplemental Table 2 [file ADVS-12-2414415-s003.xlsx]

## Sheet: Sheet1
Supplementary Table 2 PCR primers used in this study.
amp-side-2-F1	TCGCACAGCGTGTACCACAGGTTTTAGAGCTAGAAATAGCAAGTTAAAATAAGGC
amp-side-2-R1	CTGTGGTACACGCTGTGCGAGCTAAGATCTGACTCCATAACAGAGTAC
amp-side-3.5-F1	CTGACAATGGCAGATCCCAGGTTTTAGAGCTAGAAATAGCAAGTTAAAATAAGGC
amp-side-3.5-R1	CTGGGATCTGCCATTGTCAGGCTAAGATCTGACTCCATAACAGAGTAC
amp-side-6-F1	CCGTAAGAGAAATAGACAGGGTTTTAGAGCTAGAAATAGCAAGTTAAAATAAGGC
amp-side-6-R1	CCGTAAGAGAAATAGACAGGGCTAAGATCTGACTCCATAACAGAGTAC
amp-side-11-F1	GGGAATTGTTCCGGTCAACGGTTTTAGAGCTAGAAATAGCAAGTTAAAATAAGGC
amp-side-11-R1	CGTTGACCGGAACAATTCCCGCTAAGATCTGACTCCATAACAGAGTAC
amp-side-21-F1	GCGAAAAAAGACATACCAGGGTTTTAGAGCTAGAAATAGCAAGTTAAAATAAGGC
amp-side-21-R1	GCGAAAAAAGACATACCAGGGCTAAGATCTGACTCCATAACAGAGTAC
amp-side-50-F1	AAAGAGTGGACAACGACCCGGTTTTAGAGCTAGAAATAGCAAGTTAAAATAAGGC
amp-side-50-R1	CGGGTCGTTGTCCACTCTTTGCTAAGATCTGACTCCATAACAGAGTAC
kan-side-2-F1	AGGTATCGAGCAGCGCATCGGTTTTAGAGCTAGAAATAGCAAGTTAAAATAAGGC
kan-side-2-R1	CGATGCGCTGCTCGATACCTGCTAAGATCTGACTCCATAACAGAGTAC
kan-side-2.5-F1	CCGATGCCGCAATATTACGGGTTTTAGAGCTAGAAATAGCAAGTTAAAATAAGGC
kan-side-2.5-R1	CCGTAATATTGCGGCATCGGGCTAAGATCTGACTCCATAACAGAGTAC
kan-side-3-F1	AGTGCTGGTGAAACGTCCAAGTTTTAGAGCTAGAAATAGCAAGTTAAAATAAGGC
kan-side-3-R1	TTGGACGTTTCACCAGCACTGCTAAGATCTGACTCCATAACAGAGTAC
kan-side-3.5-F1	GACACATGAAATCAAAACCTGTTTTAGAGCTAGAAATAGCAAGTTAAAATAAGGC
kan-side-3.5-R1	AGGTTTTGATTTCATGTGTCGCTAAGATCTGACTCCATAACAGAGTAC
kan-side-4-F1	ACGAATCCTGAAAAGCGTGGGTTTTAGAGCTAGAAATAGCAAGTTAAAATAAGGC
kan-side-4-R1	CCACGCTTTTCAGGATTCGTGCTAAGATCTGACTCCATAACAGAGTAC
kan-side-4.5-F1	ATACCAATCAGATCGCGCAGGTTTTAGAGCTAGAAATAGCAAGTTAAAATAAGGC
kan-side-4.5-R1	CTGCGCGATCTGATTGGTATGCTAAGATCTGACTCCATAACAGAGTAC
kan-side-5-F1	GATGACGCGTAATAACGAAGGTTTTAGAGCTAGAAATAGCAAGTTAAAATAAGGC
kan-side-5-R1	CTTCGTTATTACGCGTCATCGCTAAGATCTGACTCCATAACAGAGTAC
kan-side-6-F1	GTGTCACGCATCATCAACGGGTTTTAGAGCTAGAAATAGCAAGTTAAAATAAGGC
kan-side-6-R1	CCGTTGATGATGCGTGACACGCTAAGATCTGACTCCATAACAGAGTAC
kan-side-11-F1	GCGCTGGAAAGTGCGCACCGGTTTTAGAGCTAGAAATAGCAAGTTAAAATAAGGC
kan-side-11-R1	CGGTGCGCACTTTCCAGCGCGCTAAGATCTGACTCCATAACAGAGTAC
kan-side-21-F1	ATTCACGAATCGCCTCACGAGTTTTAGAGCTAGAAATAGCAAGTTAAAATAAGGC
kan-side-21-R1	TCGTGAGGCGATTCGTGAATGCTAAGATCTGACTCCATAACAGAGTAC
kan-side-50-F1	TCAGATTGCCCAGTTCACGGGTTTTAGAGCTAGAAATAGCAAGTTAAAATAAGGC
kan-side-50-R1	CCGTGAACTGGGCAATCTGAGCTAAGATCTGACTCCATAACAGAGTAC
Plasmid 1F	TGCAAACCCTCACTGATCCGGC
Plasmid 1R	ACTGCGGGTCAAGGATCTGGATTTC
Plasmid 2F	GTTTTAGAGCTAGAAATAGCAAGTTAAAATAAGGC
Plasmid 2R	GCTAAGATCTGACTCCATAACAGAGTAC
l1 primers
l1-F	CGCTCACTGCCCGCTTTCCAGTCGGGAAAC
l1-R	CGACGATACCGAAGACAGC
l2 primers
l2-F	TTTGCTGGTGACCCAATG
l2-R	ATGACCAGGATGCCATTG
l3 primers
l3-F	GCAACGCCAATCAGCAAC
l3-R	CAGGGTGGTGAATGTGAAAC
l4 primers
l4-F	CGCTCACTGCCCGCTTTCCAGTCGGGAAAC
l4-R	CAGGGTGGTGAATGTGAAAC
l5 primers
l5-F	TAACCCTCTTTGCGCGCGC
l5-R	GGAATTAATCGAAATGTTAGC
k1 primers
k1-F	TTCTTGACGAGTTCTTCTGA
k1-R	TCAGAAGAACTCGTCAAGAA
k2 primers
k2-F	ACCGCTTCCTCGTGCTTTAC
k2-R	TCAGAAGAACTCGTCAAGAAGGCG
k3 primers
k3-F	GGCGGACCGCTATCAGGACATAG
k3-R	TCAGAAGAACTCGTCAAGAAGGCG
k4 primers
k4-F	AGGCGCGGATGCCCGACG
k4-R	TCAGAAGAACTCGTCAAGAAGGCG
dr1L	GCGATTGCACCGCTGCGCGATCTGATTGGTATCGATAACGCTGAAGCGGCTTACGCCATTCAGCACATAAATGTGCAACATGACGTTGCGCAGGGG
dr1R	CAGCGAATGCCTGGGACATCCGCTTAATGCGGCCGTCTGGCTGGCACGCAAAATGGCCAGTCTGGGTGAACCGCTGCGCACCGGAGATATCATTCT
dr2L	CTGGTGCTGAATTTCCTCGCACGCCCTTAAGGAATGGTCATGACGAAGCATACTCTTGAGCAACTGGCGGCGGATTTACGCCGCGCCGCAGAGCAGGGCGAAGCGATTGCACCGCTGCGCGATCTGATTGGTATCGATAACGCTGAAGCGGCTTACGCCATTCAGCACATAAATGTGCAACATGACGTTGCGCAGGGG
dr2R	CAGCGAATGCCTGGGACATCCGCTTAATGCGGCCGTCTGGCTGGCACGCAAAATGGCCAGTCTGGGTGAACCGCTGCGCACCGGAGATATCATTCTTACCGGGGCATTAGGTCCGATGGTGGCGGTGAATGCGGGCGATCGTTTTGAAGCCCATATTGAAGGCATAGGTTCAGTTGCTGCGACATTTTCAAGCGCAGC
dr3L	GCCGGTTCTGAACTGCATATCTTCCGCGACTGTGGTCACTGGGCGCAGTGGGAACATGCCGACGCTTTCAATCAACTGGTGCTGAATTTCCTCGCACGCCCTTAAGGAATGGTCATGACGAAGCATACTCTTGAGCAACTGGCGGCGGATTTACGCCGCGCCGCAGAGCAGGGCGAAGCGATTGCACCGCTGCGCGATCTGATTGGTATCGATAACGCTGAAGCGGCTTACGCCATTCAGCACATAAATGTGCAACATGACGTTGCGCAGGGGCGTCGCGTGGTAGGGCGTAAAGT
dr3R	CAGCGAATGCCTGGGACATCCGCTTAATGCGGCCGTCTGGCTGGCACGCAAAATGGCCAGTCTGGGTGAACCGCTGCGCACCGGAGATATCATTCTTACCGGGGCATTAGGTCCGATGGTGGCGGTGAATGCGGGCGATCGTTTTGAAGCCCATATTGAAGGCATAGGTTCAGTTGCTGCGACATTTTCAAGCGCAGCCCCAAAAGGAAGTCTGTCATGAGTAAGCGTAAAGTCGCCATTATCGGTTCTGGCAACATTGGTACCGATCTGATGATTAAAATTTTGCGTCACGGTCA
dr4L	GCGATTGCACCGCTGCGCGATCTGATTGGTATCGATAACGCTGAAGCGGCTTACGCCATTCAGCACATAAATGTGCAACATGACGTTGCGCAGGGG
dr4R	CAGCGAATGCCTGGGACATCCGCTTAATGCGGCCGTCTGGCTGGCACGCAAAATGGCCAGTCTGGGTGAACCGCTGCGCACCGGAGATATCATTCT
dr5L	CTGGTGCTGAATTTCCTCGCACGCCCTTAAGGAATGGTCATGACGAAGCATACTCTTGAGCAACTGGCGGCGGATTTACGCCGCGCCGCAGAGCAGGGCGAAGCGATTGCACCGCTGCGCGATCTGATTGGTATCGATAACGCTGAAGCGGCTTACGCCATTCAGCACATAAATGTGCAACATGACGTTGCGCAGGGG
dr5R	CAGCGAATGCCTGGGACATCCGCTTAATGCGGCCGTCTGGCTGGCACGCAAAATGGCCAGTCTGGGTGAACCGCTGCGCACCGGAGATATCATTCTTACCGGGGCATTAGGTCCGATGGTGGCGGTGAATGCGGGCGATCGTTTTGAAGCCCATATTGAAGGCATAGGTTCAGTTGCTGCGACATTTTCAAGCGCAGC
dr6L	GCCGGTTCTGAACTGCATATCTTCCGCGACTGTGGTCACTGGGCGCAGTGGGAACATGCCGACGCTTTCAATCAACTGGTGCTGAATTTCCTCGCACGCCCTTAAGGAATGGTCATGACGAAGCATACTCTTGAGCAACTGGCGGCGGATTTACGCCGCGCCGCAGAGCAGGGCGAAGCGATTGCACCGCTGCGCGATCTGATTGGTATCGATAACGCTGAAGCGGCTTACGCCATTCAGCACATAAATGTGCAACATGACGTTGCGCAGGGGCGTCGCGTGGTAGGGCGTAAAGT
dr6R	CAGCGAATGCCTGGGACATCCGCTTAATGCGGCCGTCTGGCTGGCACGCAAAATGGCCAGTCTGGGTGAACCGCTGCGCACCGGAGATATCATTCTTACCGGGGCATTAGGTCCGATGGTGGCGGTGAATGCGGGCGATCGTTTTGAAGCCCATATTGAAGGCATAGGTTCAGTTGCTGCGACATTTTCAAGCGCAGCCCCAAAAGGAAGTCTGTCATGAGTAAGCGTAAAGTCGCCATTATCGGTTCTGGCAACATTGGTACCGATCTGATGATTAAAATTTTGCGTCACGGTCA
dm1L	AACGCTGGCAGGGTACGTTACGTGACGGCGTTTCCTGGCTGTTGAATTATCTGCCGCCAGTAAAACGCTACTTCCTCGAAATGCGCTTCAAGCCGATG
dm1R	CCTGAATAAACTGGCGTCGGTGATGACGCTGACCCGCCCTGATGCCGACGTTTCTGTCGAAAAGGTAGCCTGATATGCACGCTTATCTTCACTGTCTT
dm2L	TCCAGGGGAAAGCCCGCGATGCGCTGCTCGATACCTATCAACAAGAACGTCGCGATCACGCCAAAGCGATGATTGACCTGTCCGTGACGGCGGGCAACGTGCTGGCTCCGCCGAAACGCTGGCAGGGTACGTTACGTGACGGCGTTTCCTGGCTGTTGAATTATCTGCCGCCAGTAAAACGCTACTTCCTCGAAATGCGCTT
dm2R	CCTGAATAAACTGGCGTCGGTGATGACGCTGACCCGCCCTGATGCCGACGTTTCTGTCGAAAAGGTAGCCTGATATGCACGCTTATCTTCACTGTCTTTCCCACTCGCCGCTGGTGGGGTATGTCGACCCGGCGCAAGAGGTGCTCGATGAGGTCAATGGCGTGATTGCCAGCGCCCGCGAGCGTATTGCGGCATTCTCCCC
dm3L	CGCACATCATGCCGGTATGGCAGGGGCAGGGCTATAACAGTGGTATGCGCGACGCCTTTAACCTCGCATGGAAACTGGCGTTGGTTATCCAGGGGAAAGCCCGCGATGCGCTGCTCGATACCTATCAACAAGAACGTCGCGATCACGCCAAAGCGATGATTGACCTGTCCGTGACGGCGGGCAACGTGCTGGCTCCGCCGAAACGCTGGCAGGGTACGTTACGTGACGGCGTTTCCTGGCTGTTGAATTATCTGCCGCCAGTAAAACGCTACTTCCTCGAAATGCGCTTCAAGCCGAT
dm3R	CCTGAATAAACTGGCGTCGGTGATGACGCTGACCCGCCCTGATGCCGACGTTTCTGTCGAAAAGGTAGCCTGATATGCACGCTTATCTTCACTGTCTTTCCCACTCGCCGCTGGTGGGGTATGTCGACCCGGCGCAAGAGGTGCTCGATGAGGTCAATGGCGTGATTGCCAGCGCCCGCGAGCGTATTGCGGCATTCTCCCCTGAACTGGTGGTGCTGTTTGCGCCAGATCACTACAACGGCTTTTTCTATGACGTGATGCCACCGTTCTGTTTAGGCGTTGGAGCGACGGCAATTGG
dm4L	AACGCTGGCAGGGTACGTTACGTGACGGCGTTTCCTGGCTGTTGAATTATCTGCCGCCAGTAAAACGCTACTTCCTCGAAATGCGCTTCAAGCCGATG
dm4R	CCTGAATAAACTGGCGTCGGTGATGACGCTGACCCGCCCTGATGCCGACGTTTCTGTCGAAAAGGTAGCCTGATATGCACGCTTATCTTCACTGTCTT
dm5L	TCCAGGGGAAAGCCCGCGATGCGCTGCTCGATACCTATCAACAAGAACGTCGCGATCACGCCAAAGCGATGATTGACCTGTCCGTGACGGCGGGCAACGTGCTGGCTCCGCCGAAACGCTGGCAGGGTACGTTACGTGACGGCGTTTCCTGGCTGTTGAATTATCTGCCGCCAGTAAAACGCTACTTCCTCGAAATGCGCTT
dm5R	CCTGAATAAACTGGCGTCGGTGATGACGCTGACCCGCCCTGATGCCGACGTTTCTGTCGAAAAGGTAGCCTGATATGCACGCTTATCTTCACTGTCTTTCCCACTCGCCGCTGGTGGGGTATGTCGACCCGGCGCAAGAGGTGCTCGATGAGGTCAATGGCGTGATTGCCAGCGCCCGCGAGCGTATTGCGGCATTCTCCCC
dm6L	CGCACATCATGCCGGTATGGCAGGGGCAGGGCTATAACAGTGGTATGCGCGACGCCTTTAACCTCGCATGGAAACTGGCGTTGGTTATCCAGGGGAAAGCCCGCGATGCGCTGCTCGATACCTATCAACAAGAACGTCGCGATCACGCCAAAGCGATGATTGACCTGTCCGTGACGGCGGGCAACGTGCTGGCTCCGCCGAAACGCTGGCAGGGTACGTTACGTGACGGCGTTTCCTGGCTGTTGAATTATCTGCCGCCAGTAAAACGCTACTTCCTCGAAATGCGCTTCAAGCCGAT
dm6R	CCTGAATAAACTGGCGTCGGTGATGACGCTGACCCGCCCTGATGCCGACGTTTCTGTCGAAAAGGTAGCCTGATATGCACGCTTATCTTCACTGTCTTTCCCACTCGCCGCTGGTGGGGTATGTCGACCCGGCGCAAGAGGTGCTCGATGAGGTCAATGGCGTGATTGCCAGCGCCCGCGAGCGTATTGCGGCATTCTCCCCTGAACTGGTGGTGCTGTTTGCGCCAGATCACTACAACGGCTTTTTCTATGACGTGATGCCACCGTTCTGTTTAGGCGTTGGAGCGACGGCAATTGG
dl1L	GAGAAGTTTGTTGAGGATCAGAGAACGCTGCATCCGCTCAACCCGATTTGGGATAACCAGTTCATGACTTTGCTGGAGCAGGGACGCATACAGGAACT
dl1R	TATTACCGCCCAATCCCGGAGTGGATTGCCGGATTTGGCTCGTTAAGCGCCAGAACAGAGAACTGAATATGCAGGAGAAGATGATGAGTTATCAGCCA
dl2L	GTGCCCGAACTGGCGAAAGCCGATGCCCATATGCGCGACCGTCTGTTGGGGAGCGGGAAAGATTTACCCGCCAGTGAGCGCGAATTGCGTCAGCAACGGGTGATTAGCGCCGCTGAGAAGTTTGTTGAGGATCAGAGAACGCTGCATCCGCTCAACCCGATTTGGGATAACCAGTTCATGACTTTGCTGGAGCAGGGACGCATACAGGAACT
dl2R	TTATTACCGCCCAATCCCGGAGTGGATTGCCGGATTTGGCTCGTTAAGCGCCAGAACAGAGAACTGAATATGCAGGAGAAGATGATGAGTTATCAGCCACAAACCGAAGCCGCCACCAGCCGTTTTCTGAATGTAGAAGAAGCGGGTAAAACGCTGCGCATCCATTTTAATGACTGCGGACAAGGCGACGAAACCGTTGTCCTGCTGCATGG
dl3L	TGGGTGAAGCCATTGGACGTTTCACCAGCACTCTCAATAAACGCGTGCTGTTCCTGGGTTCCGGTGGGCTTTCCCATCAGCCGCCGGTGCCCGAACTGGCGAAAGCCGATGCCCATATGCGCGACCGTCTGTTGGGGAGCGGGAAAGATTTACCCGCCAGTGAGCGCGAATTGCGTCAGCAACGGGTGATTAGCGCCGCTGAGAAGTTTGTTGAGGATCAGAGAACGCTGCATCCGCTCAACCCGATTTGGGATAACCAGTTCATGACTTTGCTGGAGCAGGGACGCATACAGGAACT
dl3R	TTATTACCGCCCAATCCCGGAGTGGATTGCCGGATTTGGCTCGTTAAGCGCCAGAACAGAGAACTGAATATGCAGGAGAAGATGATGAGTTATCAGCCACAAACCGAAGCCGCCACCAGCCGTTTTCTGAATGTAGAAGAAGCGGGTAAAACGCTGCGCATCCATTTTAATGACTGCGGACAAGGCGACGAAACCGTTGTCCTGCTGCATGGTTCCGGCCCGGGTGCTACTGGCTGGGCGAACTTCAGCCGCAATATCGATCCGCTGGTAGAGGCGGGCTATCGGGTGATCCTGCTGG
dl4L	GAGAAGTTTGTTGAGGATCAGAGAACGCTGCATCCGCTCAACCCGATTTGGGATAACCAGTTCATGACTTTGCTGGAGCAGGGACGCATACAGGAACT
dl4R	TATTACCGCCCAATCCCGGAGTGGATTGCCGGATTTGGCTCGTTAAGCGCCAGAACAGAGAACTGAATATGCAGGAGAAGATGATGAGTTATCAGCCA
dl5L	GTGCCCGAACTGGCGAAAGCCGATGCCCATATGCGCGACCGTCTGTTGGGGAGCGGGAAAGATTTACCCGCCAGTGAGCGCGAATTGCGTCAGCAACGGGTGATTAGCGCCGCTGAGAAGTTTGTTGAGGATCAGAGAACGCTGCATCCGCTCAACCCGATTTGGGATAACCAGTTCATGACTTTGCTGGAGCAGGGACGCATACAGGAACT
dl5R	TTATTACCGCCCAATCCCGGAGTGGATTGCCGGATTTGGCTCGTTAAGCGCCAGAACAGAGAACTGAATATGCAGGAGAAGATGATGAGTTATCAGCCACAAACCGAAGCCGCCACCAGCCGTTTTCTGAATGTAGAAGAAGCGGGTAAAACGCTGCGCATCCATTTTAATGACTGCGGACAAGGCGACGAAACCGTTGTCCTGCTGCATGG
dl6L	TGGGTGAAGCCATTGGACGTTTCACCAGCACTCTCAATAAACGCGTGCTGTTCCTGGGTTCCGGTGGGCTTTCCCATCAGCCGCCGGTGCCCGAACTGGCGAAAGCCGATGCCCATATGCGCGACCGTCTGTTGGGGAGCGGGAAAGATTTACCCGCCAGTGAGCGCGAATTGCGTCAGCAACGGGTGATTAGCGCCGCTGAGAAGTTTGTTGAGGATCAGAGAACGCTGCATCCGCTCAACCCGATTTGGGATAACCAGTTCATGACTTTGCTGGAGCAGGGACGCATACAGGAACT
dl6R	TTATTACCGCCCAATCCCGGAGTGGATTGCCGGATTTGGCTCGTTAAGCGCCAGAACAGAGAACTGAATATGCAGGAGAAGATGATGAGTTATCAGCCACAAACCGAAGCCGCCACCAGCCGTTTTCTGAATGTAGAAGAAGCGGGTAAAACGCTGCGCATCCATTTTAATGACTGCGGACAAGGCGACGAAACCGTTGTCCTGCTGCATGGTTCCGGCCCGGGTGCTACTGGCTGGGCGAACTTCAGCCGCAATATCGATCCGCTGGTAGAGGCGGGCTATCGGGTGATCCTGCTGG
IR-1	GATCGCTATTCTCATGACACCGG
IR-cleave-1	AACCTGATTGAAGGATTAGGTGG
IR-2	GGCGACTGTCAGCCACACTGCGG
IR-cleave-2	AGTCATTCTACCGATCACAGCGG
IR-3	CTGTACCAGACGGTACTGCGTGG
IR-cleave-3	CTGTACCAGACGGTACTGCGTGG
IR-4	ACGGCTGATACACATGATGCGGG
IR-cleave-4	AACATTGACAGTGAGGGCCAGGG
IR-5	TATCCGGGTACCTCACAACACGG
IR-cleave-5	TTAACAAAAAGCATAAAACGAGG
IR-6	AAGTTAAAACACCATTGTCAGGG
IR-cleave-6	CCTGGATGCTTTGCGTGCAAAGG
IR-7	GAACGAAATCTCAGTCCAGGCGG
IR-cleave-7	GTGCAGATCCACTCTCACGGCGG
IR-8	AGTACGTATCGATAAGCCTGCGG
IR-cleave-8	GGAAATTCATGATGGTGGTGCGG
IR-9	GATGGTGAAGTTATTGAAGGGGG
IR-cleave-9	CACCGGGTAGATACAAAAGGGGG
IR-10	CATTCAGACACAACGCATCGCGG
IR-cleave-10	TCTCAAATACCTCTTCAAAGCGG
IR-11	ATGTGGGAATACAATAACCGCGG
IR-cleave-11	TATCGCCATGATAACCATTGCGG
IR-12	CAGAATAAAGCTCAGCACCAGGG
IR-cleave-12	ATCCAGATGATCGATCAGTGCGG
IR-13	TCGTTGCTACCACACTGACGCGG
IR-cleave-13	GGTGACGTTTTACAAGTCAGCGG
IR-14	TTACGGTAGTGATACCCCAGAGG
IR-cleave-14	CCGCAACCGCTGAGGCCGAGAGG
IR-15	ACGACAAAGATCTCTCTACGTGG
IR-cleave-15	TCATCAGTCTTTGAACCATGCGG
IR-16	TGACGGTGGTGAAAATACAGCGG
IR-cleave-16	TGACCGTTATGCCGACTGGGTGG
IR-17	GTGTCCACGAAACCACCGCGCGG
IR-cleave-17	ACTGGACAACATTTTCCACGGGG
IR-18	TAACCGTCACGTTCTCCCCGAGG
IR-cleave-18	ACCCGGAGCAATTTAAACAGTGG
IR-19	GGCACCACGCAATAACAACGTGG
IR-cleave-19	TTGATGCGCTGATGACCCAGCGG
IR-20	GAAACCGCTGCTGCACGAAGTGG
IR-cleave-20	GGATCTGGACTGGTGAACGGAGG
IR-21	GCGCTGAATAACACTCCCGGCGG
IR-cleave-21	GAATATGTGCCAGACCATCGCGG
IR-22	TACCTGTGGAACGATCAACAAGG
IR-cleave-22	TAAGGTATAAACCAGCCGGGAGG
IR-23	CCGAAGTTACCACATCGCTGTGG
IR-cleave-23	GGTTGAATCAGAATATCGGGCGG
IR-24	TGTACCCGTAACGATCCGGAAGG
IR-cleave-24	ACTCACATCAGCAAAAACAGTGG
IR-25	TGAAACTCACGTAAATCCAGCGG
IR-cleave-25	AACATCGATCCAGTGTTCAGCGG
IR-26	CCAATGCTGACGGTAAAGCGTGG
IR-cleave-26	ATCGTGAGCGTAGATCTGCGAGG
IR-27	CTGCACAAAAATCGAGACGACGG
IR-cleave-27	GCCGGTGGTCATCCAGACAACGG
IR-28	GCAACTCTTCTATCATCCAACGG
IR-cleave-28	AGTGGCGTTCGGTGGCAAAGCGG
IR-29	GTAATGCATATACAGAGCGACGG
IR-cleave-29	GTCGACATCTGGCGTTACCGGGG
IR-30	AGGATGACCATTAAACATGGCGG
IR-cleave-30	CCGGTCATAAGATCGGACCACGG
IR-31	ACATCGGCATGTTCAAACAGCGG
IR-cleave-31	GCGACACCGAGAATGCTGAACGG
IR-32	AAAGTAAAGCTTGTTGACAGGGG
IR-cleave-32	TGTTTGCTGAGAACACCGTGCGG
IR-33	ATACAGCCTGCCTCACGTAGCGG
IR-cleave-33	CGACATTCTGCGTGACCCGGAGG
IR-34	GCGATGGATAAAGGTGCTCGCGG
IR-cleave-34	ACTCGATTACACCTCTTCGGCGG
IR-35	GAAGACGGCGAAAAAGACGGCGG
IR-cleave-35	GCGGAAATACCACCGCATCGGGG
IR-36	AACAAAAAAAGAGACCATCGCGG
IR-cleave-36	CATTCTGGAAAAAGCCAAAGGGG
IR-37	GCCAGCGCAGAAACGCACAGCGG
IR-cleave-37	ATAAACCCGACAGTTCTCAGCGG
IR-38	TGATAACAAGAGGTGTCATGCGG
IR-cleave-38	CAGTAACCCAGCATCACCTGCGG
IR-39	GTGGACTAATAGGACGATCGGGG
IR-cleave-39	GATGATGACAGGTAATGGCGCGG
IR-40	ACAAACGATCGCGCGCATCGGGG
IR-cleave-40	CTGGAATCTAATCAGCACAGCGG
IR-41	TCTGAAACGTAATGACATTGCGG
IR-cleave-41	GTCCGGTGATCCACATATCGCGG
IR-42	TTGTCACTGCTATTACCCGGCGG
IR-cleave-42	CTGGGAACCAGAGCTCACAGAGG
IR-43	ATGTACGTAATGGGTCGTGACGG
IR-cleave-43	TTCAGAAATAGTCTGGACAGCGG
IR-44	ATGTTGTCGCACATTAACGTCGG
IR-cleave-44	TTAGGTGATTACGCGTGGGTCGG
IR-45	GTTTACCGGTGAGCGCAAGGGGG
IR-cleave-45	GTTACCAATACCAATGACCAGGG
IR-46	GGCGACGTGTTAGTTGTCTGCGG
IR-cleave-46	GTGAAAAAGTGTGTCCAGAGCGG
IR-47	TCACGACAAACTTAGCGATGCGG
IR-cleave-47	GAACTACTGGTACAACTGGGCGG
IR-48	ATCGCCGTGGAATACTCAGGCGG
IR-cleave-48	GAGTATGGTGAGACAGTTGATGG
IR-49	AAATTGTGTCATCGTCAGTGCGG
IR-cleave-49	GTATATTACAAGCTGAGACGGGG
IR-50	GGGAAATCAGCATGCCATCGCGG
IR-cleave-50	GCAATGCGTTCCACCCACAGCGG
IR-51	GGACTGAGTACGACACACAGCGG
IR-cleave-51	AGCTCGATATCATCGACACGCGG
IR-52	TGGAATATCAGTCTTCACATCGG
IR-cleave-52	CGCAAAACACATGTTCACGGCGG
IR-53	AAATCGAACAATATACACACAGG
IR-cleave-53	CAGGTACAATGGAAAAACTGGGG
IR-54	CGTATGGGGCAACAACTGAGCGG
IR-cleave-54	ACGCCCGGAAGATACCCGTGAGG
IR-55	GTACTGAATATCGACATCGGCGG
IR-cleave-55	GTAGTTGGAATGGCAATCAGCGG
IR-56	AAAAGCTATCGCCTGTCATGCGG
IR-cleave-56	GCTCGCCATCCACAAACAAGCGG
IR-57	CCAGCAGCCAGGTTGCCAGGCGG
IR-cleave-57	TCGCTGGACTCGTTACGTAGCGG
IR-58	GCGGTGTTTTAGCCACAATGCGG
IR-cleave-58	AGGCTACAGTGTGGTCACGGCGG
IR-59	CGTCGATATGAACTCTTGGGCGG
IR-cleave-59	AAGCGACTAAGCGTACACGGTGG
IR-60	GGTCGTATTTACCAGACCAGGGG
IR-cleave-60	TATACGTGTAGCGTTCACTGCGG
IR-61	GACGATACAGAACAGCAGGGCGG
IR-cleave-61	AGGTCATCGAGACAATCAGGCGG
IR-62	GGTGTTGCAGATGTTCGTCGGGG
IR-cleave-62	AGTCAGTACAGTGAAGCCCGCGG
IR-63	GGACTCATAAGGATGAGGAGCGG
IR-cleave-63	GCCGCGTAAATTCAAAACCACGG
IR-64	AACATATCCATGGAGCCAAGCGG
IR-cleave-64	TACCGGAATTGCCAGCCACAGGG
IR-65	GCAGCCTTTATGGAGCGTCGCGG
IR-cleave-65	TCACGATACCTACGTTTGGGCGG
IR-66	AATTTGACGGATAATGTGTGGGG
IR-cleave-66	AAAAGCAAAAGATTACCAGGCGG
IR-67	ACCAGCGGGTTATCTTCCAGCGG
IR-cleave-67	ATGTTACGCAGGATAACCGGCGG
IR-68	ACAGGTTAAGCAGCAGACAACGG
IR-cleave-68	TATCAGAAAGATAAGCACCGAGG
IR-69	TTGCTGCCCTGAATCACCAGCGG
IR-cleave-69	GCATGCGCGGATCTACAACGCGG
IR-70	AGCGATAGTGAAGAAAACGTCGG
IR-cleave-70	AGCAATGGTGAACTTACCGGTGG
IR-71	CTGGTAGAAATCGTTCACAGCGG
IR-cleave-71	AGAACCAGTAAAATGCTGAGCGG
IR-72	AACCACCGAGGATACAACCGAGG
IR-cleave-72	CGATTGTCCAGACAACGAAGCGG
IR-73	CAGGAAGTAATACATCAGCAGGG
IR-cleave-73	ATGCCACAACGACACCACCAGGG
IR-74	TTCATGCGTCAAATGCAGGGCGG
IR-cleave-74	TCGTGGTAAAACGAAAATCGGGG
IR-75	AGCCGATGCCGGCTACCAAGGGG
IR-cleave-75	TGAACTCGTTCGAACACAGGCGG
IR-76	TTATCCATATCGTCGCCCAGCGG
IR-cleave-76	AGCAAACTTAGTAGTAACGAGGG
IR-77	CCGTCTGCGTAACCATCACGCGG
IR-cleave-77	CATGACGAGAACAACGAATGCGG
IR-78	AAGAGCACGCTTATTCACCAGGG
IR-cleave-78	GATGCAACGTTTCGCCCACGCGG
IR-79	GATCTATGCTGTGAAATCAGCGG
IR-cleave-79	TCTTCACGCAGTACGGCACGCGG
IR-80	GGAATTTACGAAGATGTACAGGG
IR-cleave-80	CGTATTCCGCTTTATAACGGCGG
IR-81	TAAACGTGCAGATAGGCCAACGG
IR-cleave-81	AGAACATCACTATTGCGCTGGGG
IR-82	CGGCACGATCCAGCTTACGGTGG
IR-cleave-82	TTTCACGCAGCAATGCCAGGTGG
IR-83	GCAAACGACAGGTATTCCTGCGG
IR-cleave-83	TGTCGAGTACTGGAGTACGGTGG
IR-84	CTGATTCAGGTGAAGAACGTCGG
IR-cleave-84	CAGATGCCCGCATTATACGAAGG
IR-85	CGTGAGTTGCCTATGCACAGTGG
IR-cleave-85	CAGTCCGAGTTCAGCCTCTGCGG
IR-86	ATATCTTTCTGTTATCCCAGCGG
IR-cleave-86	AACGTGATCGAACATCTGCGTGG
IR-87	CTGGTCGGTACGCTGCTGTGGGG
IR-cleave-87	GAAACATGCTGATGCCAGCGCGG
IR-88	TCAACGGTCAGATCCAGGTGCGG
IR-cleave-88	ACTGACCGACAGCGGCACCGGGG
IR-89	GATAACCAGCCAGATCCCTGAGG
IR-cleave-89	GATTACGATGAACAGCCGCGCGG
IR-90	GCAGAACTGAAACGACAAGACGG
IR-cleave-90	AGACTGCGTAGAAATCGTGGTGG
IR-91	AATCAGCGGTGAAACAACCACGG
IR-cleave-91	CTTCAAACGCAATCACTGAGCGG
IR-92	CAATATCTGCCCAACTACGGTGG
IR-cleave-92	CCGCTGAAGAAAACGCCGGGTGG
IR-93	TCCATGCCGAAGATATCGCGCGG
IR-cleave-93	CGAATAATGAAAACTTCCGGGGG
IR-94	TGCCACTGAACAAGGCCAGGCGG
IR-cleave-94	TCATGCACGAAATATCTGAACGG
IR-95	ACTGTTACAAGTGCTGCCAGAGG
IR-cleave-95	TGAAACATCTAAGTACCCCGAGG
IR-96	ACCTGCGTAATCCAGCCTGGCGG
IR-cleave-96	GAGATCTGGAGGAATACCGGTGG
IR-97	ATTGAGCGTAGCCACCAAAGCGG
IR-cleave-97	ATGCTGCGTATCCTCGACCACGG
IR-98	TGGTGGCAGACCGAAACCGGCGG
IR-cleave-98	ACGATATCCGTCATGCCCAGTGG
IR-99	TATGGTCGCCTTCAACCAGGCGG
IR-cleave-99	TGGTTGAATCAGCCCGACTGGGG
IR-100	GAACAGCATAGTGACCAGGAAGG
IR-cleave-100	GCAATAAAAGTAGAAGACCGAGG
IR-101	TTCGGGGAAGGAAAAAAGCGAGG
IR-cleave-101	GCTTCGTTTTTTTCTCACCGCGG
IR-102	AGTAGGCGTCTCCAGCGATGTGG
IR-cleave-102	ACATAGGGTTGTCCTCGTCGGGG
IR-103	ATTACGGTAATGCATGCCTGCGG
IR-cleave-103	GTGACGGAAGATGAGCGTAATGG
IR-104	AAAACGATCATCAGTGACAGCGG
IR-cleave-104	GGTGCGTCCGGAAACCACTGCGG
IR-105	CGGCGACGTTGCTGACACAGCGG
IR-cleave-105	CGTAGCGGCAGTATGCAAAGCGG
IR-106	TTCCAGTTCGAAATCAAGCGAGG
IR-cleave-106	CTGAACCAGACTGCACATGGCGG
IR-107	GGAGCCGTATTATTCGACGGCGG
IR-cleave-107	GCATCAACATGCCATTCGCACGG
IR-108	GTACATGAAAAAATAACCGAGGG
IR-cleave-108	TGTGTTATGACAGATGACGTGGG
IR-109	CAAATACAGCCTCTACTGTGCGG
IR-cleave-109	GCCTTCCGACAAGTTCTACGCGG
IR-110	CTACAGGCTTGTAGCTCAGGTGG
IR-cleave-110	TTGACCCGTAATCCGGGTTGCGG
IR-111	AATCGATACGCTGTTCATCGGGG
IR-cleave-111	GTTGCCGGGACTATTTCGTGCGG
IR-112	TATATGCAACAAATGCCCGTCGG
IR-cleave-112	GGTAAGGGCCTCATTGAACGGGG
IR-113	GCGAAAAAAGACATACCAGGGGG
IR-cleave-113	GCGCTATGGCACATCCACCACGG
