# Supplementary material for: Assessment and Mitigation of CRISPR‐Cas9‐Induced Nontargeted Translocations
Source: Adv Sci (Weinh). 2025 Apr 11;12(21):2414415. doi: 10.1002/advs.202414415 (PMC12140377; doi:10.1002/advs.202414415)
Supplement: Supplementary file 4 — Supplemental Table 3 [file ADVS-12-2414415-s002.xlsx]

## Sheet: Sheet1
Supplementary Table 3 Plasmids constructed in this study.
Plasmids	Characteristics
pCas9	Plasmid for Cas9 expression, replacing the constitute promoter with ara inducible promoter, λ-Red recombinase gene, Cm	Bi Lab
psgRNA	Plasmid for gRNA expression, 44-bp sequence of the amp gene, Apr	Bi Lab
plasgRNA	Derived from psgRNA targeting the lacZ gene, the amp gene flanked with genomic homologous sequences, Apr	This study
pa1sgRNA	Plasmid for gRNA expression, The N20 sequence recognition site was 2 kb on the amp side, Apr	This study
pa2sgRNA	Plasmid for gRNA expression, The N20 sequence recognition site was 3.5 kb on the amp side, Apr	This study
pa3sgRNA	Plasmid for gRNA expression, The N20 sequence recognition site was 6 kb on the amp side, Apr	This study
pa4sgRNA	Plasmid for gRNA expression, The N20 sequence recognition site was 11 kb on the amp side, Apr	This study
pa5sgRNA	Plasmid for gRNA expression, The N20 sequence recognition site was 21 kb on the amp side, Apr	This study
pa6sgRNA	Plasmid for gRNA expression, The N20 sequence recognition site was 50 kb on the amp side, Apr	This study
pk1sgRNA	Plasmid for gRNA expression, The N20 sequence recognition site was 2 kb on the kan side, Apr	This study
pk2sgRNA	Plasmid for gRNA expression, The N20 sequence recognition site was 2.5 kb on the kan side, Apr	This study
pk3sgRNA	Plasmid for gRNA expression, The N20 sequence recognition site was 3 kb on the kan side, Apr	This study
pk4sgRNA	Plasmid for gRNA expression, The N20 sequence recognition site was 3.5 kb on the kan side, Apr	This study
pk5sgRNA	Plasmid for gRNA expression, The N20 sequence recognition site was 4 kb on the kan side, Apr	This study
pk6sgRNA	Plasmid for gRNA expression, The N20 sequence recognition site was 4.5 kb on the kan side, Apr	This study
pk7sgRNA	Plasmid for gRNA expression, The N20 sequence recognition site was 5 kb on the kan side, Apr	This study
pk8sgRNA	Plasmid for gRNA expression, The N20 sequence recognition site was 6 kb on the kan side, Apr	This study
pk9sgRNA	Plasmid for gRNA expression, The N20 sequence recognition site was 11 kb on the kan side, Apr	This study
pk10sgRNA	Plasmid for gRNA expression, The N20 sequence recognition site was 21 kb on the kan side, Apr	This study
pk11sgRNA	Plasmid for gRNA expression, The N20 sequence recognition site was 50 kb on the kan side, Apr	This study
pl1hsgRNA	Plasmid for gRNA expression, homologous fragment l1, Apr	This study
pl2hsgRNA	Plasmid for gRNA expression, homologous fragment l2, Apr	This study
pl3hsgRNA	Plasmid for gRNA expression, homologous fragment l3, Apr	This study
pl4hsgRNA	Plasmid for gRNA expression, homologous fragment l4, Apr	This study
pl5hsgRNA	Plasmid for gRNA expression, homologous fragment l5, Apr	This study
pk1hsgRNA	Plasmid for gRNA expression, homologous fragment k1, Apr	This study
pk2hsgRNA	Plasmid for gRNA expression, homologous fragment k2, Apr	This study
pk3hsgRNA	Plasmid for gRNA expression, homologous fragment k3, Apr	This study
pk4hsgRNA	Plasmid for gRNA expression, homologous fragment k4, Apr	This study
pdl1sgRNA	Plasmid for gRNA expression, homologous fragment dl1, Apr	This study
pdl2sgRNA	Plasmid for gRNA expression, homologous fragment dl2, Apr	This study
pdl3sgRNA	Plasmid for gRNA expression, homologous fragment dl3, Apr	This study
pdl4sgRNA	Plasmid for gRNA expression, homologous fragment dl4, Apr	This study
pdl5sgRNA	Plasmid for gRNA expression, homologous fragment dl5, Apr	This study
pdl6sgRNA	Plasmid for gRNA expression, homologous fragment dl6, Apr	This study
pdm1sgRNA	Plasmid for gRNA expression, homologous fragment dm1, Apr	This study
pdm2sgRNA	Plasmid for gRNA expression, homologous fragment dm2, Apr	This study
pdm3sgRNA	Plasmid for gRNA expression, homologous fragment dm3, Apr	This study
pdm4sgRNA	Plasmid for gRNA expression, homologous fragment dm4, Apr	This study
pdm5sgRNA	Plasmid for gRNA expression, homologous fragment dm5, Apr	This study
pdm6sgRNA	Plasmid for gRNA expression, homologous fragment dm6, Apr	This study
pdr1sgRNA	Plasmid for gRNA expression, homologous fragment dr1, Apr	This study
pdr2sgRNA	Plasmid for gRNA expression, homologous fragment dr2, Apr	This study
pdr3sgRNA	Plasmid for gRNA expression, homologous fragment dr3, Apr	This study
pdr4sgRNA	Plasmid for gRNA expression, homologous fragment dr4, Apr	This study
pdr5sgRNA	Plasmid for gRNA expression, homologous fragment dr5, Apr	This study
pdr6sgRNA	Plasmid for gRNA expression, homologous fragment dr6, Apr	This study
ps20sgRNA	Plasmid for gRNA expression, design 20bp IR report system, Apr	This study
ps100sgRNA	Plasmid for gRNA expression, design 100bp IR report system, Apr	This study
ps200sgRNA	Plasmid for gRNA expression, design 200bp IR report system, Apr	This study
ps400sgRNA	Plasmid for gRNA expression, design 400bp IR report system, Apr	This study
pg1sgRNA	Plasmid for gRNA expression, design genome-wide report system 1, Apr	This study
pg2sgRNA	Plasmid for gRNA expression, design genome-wide report system 2, Apr	This study
pg3sgRNA	Plasmid for gRNA expression, design genome-wide report system 3, Apr	This study
pg4sgRNA	Plasmid for gRNA expression, design genome-wide report system 4, Apr	This study
pg5sgRNA	Plasmid for gRNA expression, design genome-wide report system 5, Apr	This study
pg6sgRNA	Plasmid for gRNA expression, design genome-wide report system 6, Apr	This study
pg7sgRNA	Plasmid for gRNA expression, design genome-wide report system 7, Apr	This study
pg8sgRNA	Plasmid for gRNA expression, design genome-wide report system 8, Apr	This study
pg9sgRNA	Plasmid for gRNA expression, design genome-wide report system 9, Apr	This study
pg10sgRNA	Plasmid for gRNA expression, design genome-wide report system 10, Apr	This study
pg11sgRNA	Plasmid for gRNA expression, design genome-wide report system 11, Apr	This study
pg12sgRNA	Plasmid for gRNA expression, design genome-wide report system 12, Apr	This study
pg13sgRNA	Plasmid for gRNA expression, design genome-wide report system 13, Apr	This study
pg14sgRNA	Plasmid for gRNA expression, design genome-wide report system 14, Apr	This study
pg15sgRNA	Plasmid for gRNA expression, design genome-wide report system 15, Apr	This study
pg16sgRNA	Plasmid for gRNA expression, design genome-wide report system 16, Apr	This study
pg17sgRNA	Plasmid for gRNA expression, design genome-wide report system 17, Apr	This study
pg18sgRNA	Plasmid for gRNA expression, design genome-wide report system 18, Apr	This study
pg19sgRNA	Plasmid for gRNA expression, design genome-wide report system 19, Apr	This study
pg20sgRNA	Plasmid for gRNA expression, design genome-wide report system 20, Apr	This study
pg21sgRNA	Plasmid for gRNA expression, design genome-wide report system 21, Apr	This study
pg22sgRNA	Plasmid for gRNA expression, design genome-wide report system 22, Apr	This study
pg23sgRNA	Plasmid for gRNA expression, design genome-wide report system 23, Apr	This study
pg24sgRNA	Plasmid for gRNA expression, design genome-wide report system 24, Apr	This study
pg25sgRNA	Plasmid for gRNA expression, design genome-wide report system 25, Apr	This study
pg26sgRNA	Plasmid for gRNA expression, design genome-wide report system 26, Apr	This study
pg27sgRNA	Plasmid for gRNA expression, design genome-wide report system 27, Apr	This study
pg28sgRNA	Plasmid for gRNA expression, design genome-wide report system 28, Apr	This study
pg29sgRNA	Plasmid for gRNA expression, design genome-wide report system 29, Apr	This study
pg30sgRNA	Plasmid for gRNA expression, design genome-wide report system 30, Apr	This study
pg31sgRNA	Plasmid for gRNA expression, design genome-wide report system 31, Apr	This study
pg32sgRNA	Plasmid for gRNA expression, design genome-wide report system 32, Apr	This study
pg33sgRNA	Plasmid for gRNA expression, design genome-wide report system 33, Apr	This study
pg34sgRNA	Plasmid for gRNA expression, design genome-wide report system 34, Apr	This study
pg35sgRNA	Plasmid for gRNA expression, design genome-wide report system 35, Apr	This study
pg36sgRNA	Plasmid for gRNA expression, design genome-wide report system 36, Apr	This study
pg37sgRNA	Plasmid for gRNA expression, design genome-wide report system 37, Apr	This study
pg38sgRNA	Plasmid for gRNA expression, design genome-wide report system 38, Apr	This study
pg39sgRNA	Plasmid for gRNA expression, design genome-wide report system 39, Apr	This study
pg40sgRNA	Plasmid for gRNA expression, design genome-wide report system 40, Apr	This study
pg41sgRNA	Plasmid for gRNA expression, design genome-wide report system 41, Apr	This study
pg42sgRNA	Plasmid for gRNA expression, design genome-wide report system 42, Apr	This study
pg43sgRNA	Plasmid for gRNA expression, design genome-wide report system 43, Apr	This study
pg44sgRNA	Plasmid for gRNA expression, design genome-wide report system 44, Apr	This study
pg45sgRNA	Plasmid for gRNA expression, design genome-wide report system 45, Apr	This study
pg46sgRNA	Plasmid for gRNA expression, design genome-wide report system 46, Apr	This study
pg47sgRNA	Plasmid for gRNA expression, design genome-wide report system 47, Apr	This study
pg48sgRNA	Plasmid for gRNA expression, design genome-wide report system 48, Apr	This study
pg49sgRNA	Plasmid for gRNA expression, design genome-wide report system 49, Apr	This study
pg50sgRNA	Plasmid for gRNA expression, design genome-wide report system 50, Apr	This study
pg51sgRNA	Plasmid for gRNA expression, design genome-wide report system 51, Apr	This study
pg52sgRNA	Plasmid for gRNA expression, design genome-wide report system 52, Apr	This study
pg53sgRNA	Plasmid for gRNA expression, design genome-wide report system 53, Apr	This study
pg54sgRNA	Plasmid for gRNA expression, design genome-wide report system 54, Apr	This study
pg55sgRNA	Plasmid for gRNA expression, design genome-wide report system 55, Apr	This study
pg56sgRNA	Plasmid for gRNA expression, design genome-wide report system 56, Apr	This study
pg57sgRNA	Plasmid for gRNA expression, design genome-wide report system 57, Apr	This study
pg58sgRNA	Plasmid for gRNA expression, design genome-wide report system 58, Apr	This study
pg59sgRNA	Plasmid for gRNA expression, design genome-wide report system 59, Apr	This study
pg60sgRNA	Plasmid for gRNA expression, design genome-wide report system 60, Apr	This study
pg61sgRNA	Plasmid for gRNA expression, design genome-wide report system 61, Apr	This study
pg62sgRNA	Plasmid for gRNA expression, design genome-wide report system 62, Apr	This study
pg63sgRNA	Plasmid for gRNA expression, design genome-wide report system 63, Apr	This study
pg64sgRNA	Plasmid for gRNA expression, design genome-wide report system 64, Apr	This study
pg65sgRNA	Plasmid for gRNA expression, design genome-wide report system 65, Apr	This study
pg66sgRNA	Plasmid for gRNA expression, design genome-wide report system 66, Apr	This study
pg67sgRNA	Plasmid for gRNA expression, design genome-wide report system 67, Apr	This study
pg68sgRNA	Plasmid for gRNA expression, design genome-wide report system 68, Apr	This study
pg69sgRNA	Plasmid for gRNA expression, design genome-wide report system 69, Apr	This study
pg70sgRNA	Plasmid for gRNA expression, design genome-wide report system 70, Apr	This study
pg71sgRNA	Plasmid for gRNA expression, design genome-wide report system 71, Apr	This study
pg72sgRNA	Plasmid for gRNA expression, design genome-wide report system 72, Apr	This study
pg73sgRNA	Plasmid for gRNA expression, design genome-wide report system 73, Apr	This study
pg74sgRNA	Plasmid for gRNA expression, design genome-wide report system 74, Apr	This study
pg75sgRNA	Plasmid for gRNA expression, design genome-wide report system 75, Apr	This study
pg76sgRNA	Plasmid for gRNA expression, design genome-wide report system 76, Apr	This study
pg77sgRNA	Plasmid for gRNA expression, design genome-wide report system 77, Apr	This study
pg78sgRNA	Plasmid for gRNA expression, design genome-wide report system 78, Apr	This study
pg79sgRNA	Plasmid for gRNA expression, design genome-wide report system 79, Apr	This study
pg80sgRNA	Plasmid for gRNA expression, design genome-wide report system 80, Apr	This study
pg81sgRNA	Plasmid for gRNA expression, design genome-wide report system 81, Apr	This study
pg82sgRNA	Plasmid for gRNA expression, design genome-wide report system 82, Apr	This study
pg83sgRNA	Plasmid for gRNA expression, design genome-wide report system 83, Apr	This study
pg84sgRNA	Plasmid for gRNA expression, design genome-wide report system 84, Apr	This study
pg85sgRNA	Plasmid for gRNA expression, design genome-wide report system 85, Apr	This study
pg86sgRNA	Plasmid for gRNA expression, design genome-wide report system 86, Apr	This study
pg87sgRNA	Plasmid for gRNA expression, design genome-wide report system 87, Apr	This study
pg88sgRNA	Plasmid for gRNA expression, design genome-wide report system 88, Apr	This study
pg89sgRNA	Plasmid for gRNA expression, design genome-wide report system 89, Apr	This study
pg90sgRNA	Plasmid for gRNA expression, design genome-wide report system 90, Apr	This study
pg91sgRNA	Plasmid for gRNA expression, design genome-wide report system 91, Apr	This study
pg92sgRNA	Plasmid for gRNA expression, design genome-wide report system 92, Apr	This study
pg93sgRNA	Plasmid for gRNA expression, design genome-wide report system 93, Apr	This study
pg94sgRNA	Plasmid for gRNA expression, design genome-wide report system 94, Apr	This study
pg95sgRNA	Plasmid for gRNA expression, design genome-wide report system 95, Apr	This study
pg96sgRNA	Plasmid for gRNA expression, design genome-wide report system 96, Apr	This study
pg97sgRNA	Plasmid for gRNA expression, design genome-wide report system 97, Apr	This study
pg98sgRNA	Plasmid for gRNA expression, design genome-wide report system 98, Apr	This study
pg99sgRNA	Plasmid for gRNA expression, design genome-wide report system 99, Apr	This study
pg100sgRNA	Plasmid for gRNA expression, design genome-wide report system 100, Apr	This study
pg101sgRNA	Plasmid for gRNA expression, design genome-wide report system 101, Apr	This study
pg102sgRNA	Plasmid for gRNA expression, design genome-wide report system 102, Apr	This study
pg103sgRNA	Plasmid for gRNA expression, design genome-wide report system 103, Apr	This study
pg104sgRNA	Plasmid for gRNA expression, design genome-wide report system 104, Apr	This study
pg105sgRNA	Plasmid for gRNA expression, design genome-wide report system 105, Apr	This study
pg106sgRNA	Plasmid for gRNA expression, design genome-wide report system 106, Apr	This study
pg107sgRNA	Plasmid for gRNA expression, design genome-wide report system 107, Apr	This study
pg108sgRNA	Plasmid for gRNA expression, design genome-wide report system 108, Apr	This study
pg109sgRNA	Plasmid for gRNA expression, design genome-wide report system 109, Apr	This study
pg110sgRNA	Plasmid for gRNA expression, design genome-wide report system 110, Apr	This study
pg111sgRNA	Plasmid for gRNA expression, design genome-wide report system 111, Apr	This study
pg112sgRNA	Plasmid for gRNA expression, design genome-wide report system 112, Apr	This study
pg113sgRNA	Plasmid for gRNA expression, design genome-wide report system 113, Apr	This study
pg1csgRNA	Plasmid for gRNA expression, The N20 sequence recognition site was 3 kb on the kan side, Apr	This study
pg2csgRNA	Plasmid for gRNA expression, The N20 sequence recognition site was 3 kb on the kan side, Apr	This study
pg3csgRNA	Plasmid for gRNA expression, The N20 sequence recognition site was 3 kb on the kan side, Apr	This study
pg4csgRNA	Plasmid for gRNA expression, The N20 sequence recognition site was 3 kb on the kan side, Apr	This study
pg5csgRNA	Plasmid for gRNA expression, The N20 sequence recognition site was 3 kb on the kan side, Apr	This study
pg6csgRNA	Plasmid for gRNA expression, The N20 sequence recognition site was 3 kb on the kan side, Apr	This study
pg7csgRNA	Plasmid for gRNA expression, The N20 sequence recognition site was 3 kb on the kan side, Apr	This study
pg8csgRNA	Plasmid for gRNA expression, The N20 sequence recognition site was 3 kb on the kan side, Apr	This study
pg9csgRNA	Plasmid for gRNA expression, The N20 sequence recognition site was 3 kb on the kan side, Apr	This study
pg10csgRNA	Plasmid for gRNA expression, The N20 sequence recognition site was 3 kb on the kan side, Apr	This study
pg11csgRNA	Plasmid for gRNA expression, The N20 sequence recognition site was 3 kb on the kan side, Apr	This study
pg12csgRNA	Plasmid for gRNA expression, The N20 sequence recognition site was 3 kb on the kan side, Apr	This study
pg13csgRNA	Plasmid for gRNA expression, The N20 sequence recognition site was 3 kb on the kan side, Apr	This study
pg14csgRNA	Plasmid for gRNA expression, The N20 sequence recognition site was 3 kb on the kan side, Apr	This study
pg15csgRNA	Plasmid for gRNA expression, The N20 sequence recognition site was 3 kb on the kan side, Apr	This study
pg16csgRNA	Plasmid for gRNA expression, The N20 sequence recognition site was 3 kb on the kan side, Apr	This study
pg17csgRNA	Plasmid for gRNA expression, The N20 sequence recognition site was 3 kb on the kan side, Apr	This study
pg18csgRNA	Plasmid for gRNA expression, The N20 sequence recognition site was 3 kb on the kan side, Apr	This study
pg19csgRNA	Plasmid for gRNA expression, The N20 sequence recognition site was 3 kb on the kan side, Apr	This study
pg20csgRNA	Plasmid for gRNA expression, The N20 sequence recognition site was 3 kb on the kan side, Apr	This study
pg21csgRNA	Plasmid for gRNA expression, The N20 sequence recognition site was 3 kb on the kan side, Apr	This study
pg22csgRNA	Plasmid for gRNA expression, The N20 sequence recognition site was 3 kb on the kan side, Apr	This study
pg23csgRNA	Plasmid for gRNA expression, The N20 sequence recognition site was 3 kb on the kan side, Apr	This study
pg24csgRNA	Plasmid for gRNA expression, The N20 sequence recognition site was 3 kb on the kan side, Apr	This study
pg25csgRNA	Plasmid for gRNA expression, The N20 sequence recognition site was 3 kb on the kan side, Apr	This study
pg26csgRNA	Plasmid for gRNA expression, The N20 sequence recognition site was 3 kb on the kan side, Apr	This study
pg27csgRNA	Plasmid for gRNA expression, The N20 sequence recognition site was 3 kb on the kan side, Apr	This study
pg28csgRNA	Plasmid for gRNA expression, The N20 sequence recognition site was 3 kb on the kan side, Apr	This study
pg29csgRNA	Plasmid for gRNA expression, The N20 sequence recognition site was 3 kb on the kan side, Apr	This study
pg30csgRNA	Plasmid for gRNA expression, The N20 sequence recognition site was 3 kb on the kan side, Apr	This study
pg31csgRNA	Plasmid for gRNA expression, The N20 sequence recognition site was 3 kb on the kan side, Apr	This study
pg32csgRNA	Plasmid for gRNA expression, The N20 sequence recognition site was 3 kb on the kan side, Apr	This study
pg33csgRNA	Plasmid for gRNA expression, The N20 sequence recognition site was 3 kb on the kan side, Apr	This study
pg34csgRNA	Plasmid for gRNA expression, The N20 sequence recognition site was 3 kb on the kan side, Apr	This study
pg35csgRNA	Plasmid for gRNA expression, The N20 sequence recognition site was 3 kb on the kan side, Apr	This study
pg36csgRNA	Plasmid for gRNA expression, The N20 sequence recognition site was 3 kb on the kan side, Apr	This study
pg37csgRNA	Plasmid for gRNA expression, The N20 sequence recognition site was 3 kb on the kan side, Apr	This study
pg38csgRNA	Plasmid for gRNA expression, The N20 sequence recognition site was 3 kb on the kan side, Apr	This study
pg39csgRNA	Plasmid for gRNA expression, The N20 sequence recognition site was 3 kb on the kan side, Apr	This study
pg40csgRNA	Plasmid for gRNA expression, The N20 sequence recognition site was 3 kb on the kan side, Apr	This study
pg41csgRNA	Plasmid for gRNA expression, The N20 sequence recognition site was 3 kb on the kan side, Apr	This study
pg42csgRNA	Plasmid for gRNA expression, The N20 sequence recognition site was 3 kb on the kan side, Apr	This study
pg43csgRNA	Plasmid for gRNA expression, The N20 sequence recognition site was 3 kb on the kan side, Apr	This study
pg44csgRNA	Plasmid for gRNA expression, The N20 sequence recognition site was 3 kb on the kan side, Apr	This study
pg45csgRNA	Plasmid for gRNA expression, The N20 sequence recognition site was 3 kb on the kan side, Apr	This study
pg46csgRNA	Plasmid for gRNA expression, The N20 sequence recognition site was 3 kb on the kan side, Apr	This study
pg47csgRNA	Plasmid for gRNA expression, The N20 sequence recognition site was 3 kb on the kan side, Apr	This study
pg48csgRNA	Plasmid for gRNA expression, The N20 sequence recognition site was 3 kb on the kan side, Apr	This study
pg49csgRNA	Plasmid for gRNA expression, The N20 sequence recognition site was 3 kb on the kan side, Apr	This study
pg50csgRNA	Plasmid for gRNA expression, The N20 sequence recognition site was 3 kb on the kan side, Apr	This study
pg51csgRNA	Plasmid for gRNA expression, The N20 sequence recognition site was 3 kb on the kan side, Apr	This study
pg52csgRNA	Plasmid for gRNA expression, The N20 sequence recognition site was 3 kb on the kan side, Apr	This study
pg53csgRNA	Plasmid for gRNA expression, The N20 sequence recognition site was 3 kb on the kan side, Apr	This study
pg54csgRNA	Plasmid for gRNA expression, The N20 sequence recognition site was 3 kb on the kan side, Apr	This study
pg55csgRNA	Plasmid for gRNA expression, The N20 sequence recognition site was 3 kb on the kan side, Apr	This study
pg56csgRNA	Plasmid for gRNA expression, The N20 sequence recognition site was 3 kb on the kan side, Apr	This study
pg57csgRNA	Plasmid for gRNA expression, The N20 sequence recognition site was 3 kb on the kan side, Apr	This study
pg58csgRNA	Plasmid for gRNA expression, The N20 sequence recognition site was 3 kb on the kan side, Apr	This study
pg59csgRNA	Plasmid for gRNA expression, The N20 sequence recognition site was 3 kb on the kan side, Apr	This study
pg60csgRNA	Plasmid for gRNA expression, The N20 sequence recognition site was 3 kb on the kan side, Apr	This study
pg61csgRNA	Plasmid for gRNA expression, The N20 sequence recognition site was 3 kb on the kan side, Apr	This study
pg62csgRNA	Plasmid for gRNA expression, The N20 sequence recognition site was 3 kb on the kan side, Apr	This study
pg63csgRNA	Plasmid for gRNA expression, The N20 sequence recognition site was 3 kb on the kan side, Apr	This study
pg64csgRNA	Plasmid for gRNA expression, The N20 sequence recognition site was 3 kb on the kan side, Apr	This study
pg65csgRNA	Plasmid for gRNA expression, The N20 sequence recognition site was 3 kb on the kan side, Apr	This study
pg66csgRNA	Plasmid for gRNA expression, The N20 sequence recognition site was 3 kb on the kan side, Apr	This study
pg67csgRNA	Plasmid for gRNA expression, The N20 sequence recognition site was 3 kb on the kan side, Apr	This study
pg68csgRNA	Plasmid for gRNA expression, The N20 sequence recognition site was 3 kb on the kan side, Apr	This study
pg69csgRNA	Plasmid for gRNA expression, The N20 sequence recognition site was 3 kb on the kan side, Apr	This study
pg70csgRNA	Plasmid for gRNA expression, The N20 sequence recognition site was 3 kb on the kan side, Apr	This study
pg71csgRNA	Plasmid for gRNA expression, The N20 sequence recognition site was 3 kb on the kan side, Apr	This study
pg72csgRNA	Plasmid for gRNA expression, The N20 sequence recognition site was 3 kb on the kan side, Apr	This study
pg73csgRNA	Plasmid for gRNA expression, The N20 sequence recognition site was 3 kb on the kan side, Apr	This study
pg74csgRNA	Plasmid for gRNA expression, The N20 sequence recognition site was 3 kb on the kan side, Apr	This study
pg75csgRNA	Plasmid for gRNA expression, The N20 sequence recognition site was 3 kb on the kan side, Apr	This study
pg76csgRNA	Plasmid for gRNA expression, The N20 sequence recognition site was 3 kb on the kan side, Apr	This study
pg77csgRNA	Plasmid for gRNA expression, The N20 sequence recognition site was 3 kb on the kan side, Apr	This study
pg78csgRNA	Plasmid for gRNA expression, The N20 sequence recognition site was 3 kb on the kan side, Apr	This study
pg79csgRNA	Plasmid for gRNA expression, The N20 sequence recognition site was 3 kb on the kan side, Apr	This study
pg80csgRNA	Plasmid for gRNA expression, The N20 sequence recognition site was 3 kb on the kan side, Apr	This study
pg81csgRNA	Plasmid for gRNA expression, The N20 sequence recognition site was 3 kb on the kan side, Apr	This study
pg82csgRNA	Plasmid for gRNA expression, The N20 sequence recognition site was 3 kb on the kan side, Apr	This study
pg83csgRNA	Plasmid for gRNA expression, The N20 sequence recognition site was 3 kb on the kan side, Apr	This study
pg84csgRNA	Plasmid for gRNA expression, The N20 sequence recognition site was 3 kb on the kan side, Apr	This study
pg85csgRNA	Plasmid for gRNA expression, The N20 sequence recognition site was 3 kb on the kan side, Apr	This study
pg86csgRNA	Plasmid for gRNA expression, The N20 sequence recognition site was 3 kb on the kan side, Apr	This study
pg87csgRNA	Plasmid for gRNA expression, The N20 sequence recognition site was 3 kb on the kan side, Apr	This study
pg88csgRNA	Plasmid for gRNA expression, The N20 sequence recognition site was 3 kb on the kan side, Apr	This study
pg89csgRNA	Plasmid for gRNA expression, The N20 sequence recognition site was 3 kb on the kan side, Apr	This study
pg90csgRNA	Plasmid for gRNA expression, The N20 sequence recognition site was 3 kb on the kan side, Apr	This study
pg91csgRNA	Plasmid for gRNA expression, The N20 sequence recognition site was 3 kb on the kan side, Apr	This study
pg92csgRNA	Plasmid for gRNA expression, The N20 sequence recognition site was 3 kb on the kan side, Apr	This study
pg93csgRNA	Plasmid for gRNA expression, The N20 sequence recognition site was 3 kb on the kan side, Apr	This study
pg94csgRNA	Plasmid for gRNA expression, The N20 sequence recognition site was 3 kb on the kan side, Apr	This study
pg95csgRNA	Plasmid for gRNA expression, The N20 sequence recognition site was 3 kb on the kan side, Apr	This study
pg96csgRNA	Plasmid for gRNA expression, The N20 sequence recognition site was 3 kb on the kan side, Apr	This study
pg97csgRNA	Plasmid for gRNA expression, The N20 sequence recognition site was 3 kb on the kan side, Apr	This study
pg98csgRNA	Plasmid for gRNA expression, The N20 sequence recognition site was 3 kb on the kan side, Apr	This study
pg99csgRNA	Plasmid for gRNA expression, The N20 sequence recognition site was 3 kb on the kan side, Apr	This study
pg100csgRNA	Plasmid for gRNA expression, The N20 sequence recognition site was 3 kb on the kan side, Apr	This study
pg101csgRNA	Plasmid for gRNA expression, The N20 sequence recognition site was 3 kb on the kan side, Apr	This study
pg102csgRNA	Plasmid for gRNA expression, The N20 sequence recognition site was 3 kb on the kan side, Apr	This study
pg103csgRNA	Plasmid for gRNA expression, The N20 sequence recognition site was 3 kb on the kan side, Apr	This study
pg104csgRNA	Plasmid for gRNA expression, The N20 sequence recognition site was 3 kb on the kan side, Apr	This study
pg105csgRNA	Plasmid for gRNA expression, The N20 sequence recognition site was 3 kb on the kan side, Apr	This study
pg106csgRNA	Plasmid for gRNA expression, The N20 sequence recognition site was 3 kb on the kan side, Apr	This study
pg107csgRNA	Plasmid for gRNA expression, The N20 sequence recognition site was 3 kb on the kan side, Apr	This study
pg108csgRNA	Plasmid for gRNA expression, The N20 sequence recognition site was 3 kb on the kan side, Apr	This study
pg109csgRNA	Plasmid for gRNA expression, The N20 sequence recognition site was 3 kb on the kan side, Apr	This study
pg110csgRNA	Plasmid for gRNA expression, The N20 sequence recognition site was 3 kb on the kan side, Apr	This study
pg111csgRNA	Plasmid for gRNA expression, The N20 sequence recognition site was 3 kb on the kan side, Apr	This study
pg112csgRNA	Plasmid for gRNA expression, The N20 sequence recognition site was 3 kb on the kan side, Apr	This study
pg113csgRNA	Plasmid for gRNA expression, The N20 sequence recognition site was 3 kb on the kan side, Apr	This study
