# Supplementary material for: Assessment and Mitigation of CRISPR‐Cas9‐Induced Nontargeted Translocations
Source: Adv Sci (Weinh). 2025 Apr 11;12(21):2414415. doi: 10.1002/advs.202414415 (PMC12140377; doi:10.1002/advs.202414415)
Supplement: Supplementary file 5 — Supplemental Table 4 [file ADVS-12-2414415-s004.xlsx]

## Sheet: Sheet1
Supplementary Table 4 PCR primers used for identifying A-, B-, C-, and D-type mutations and tail-PCR primers for localizing translocation target sites and assaying the deletions at translocation initiation sites.
Identification of primers
ID-1KF	ATTCGGCTATGACTGGGC
ID-2KF	CCTGAATGAACTCCAAGACG
ID-3KF	ATCTCACCTTGCTCCTGC
ID-1KR	CAGGAGCAAGGTGAGATGAC
ID-2KR	CTTCCCGCTTCAGTGACAAC
ID-3KR	TGGAGTTCATTCAGGGCAC
ID-3LF	AAACTGGCGTTGGTTATCC
ID-5LF	ATGCCGACGCTTTCAATC
ID-7LF	CGTTGATGATGCGTGACAC
ID-12LF	CTTTCATCGCATCTTCAACC
ID-20LF	GGTAATACGAGAGTGGACGG
ID-3LR	CACCTGAATGAAGCGTGTG
ID-5LR	GTTATCTGCCACGGTATCG
ID-7LR	TCCAGTGCTTTGGCAATC
ID-12LR	AAGTCCAGCCAGGTGATTC
ID-20LR	GATGAACCCAATGAACCG
ID-1AF	GAGAATAGTGTATGCGGCGACCGAGTTGCTC
ID-2AF	CGATGTAACCCACTCGTGC
ID-3AF	AAGGGCGACACGGAAATG
ID-1AR	AAGCCCTCCCGTATCGTAG
ID-2AR	GGATGGAGGCGGATAAAG
ID-3AR	ACACCACGATGCCTGTAGC
ID-3RF	TCGGTCAGACGATTCATTG
ID-7RF	ATAACCCGACAAGGAACGC
ID-12RF	AAACGACAGCAGCAATGAC
ID-22RF	GCAAGACCAAACAAACCC
ID-3RR	AGTTTCTTTATGGCAGGGTG
ID-7RR	CACTCGCATCCATCAGAAG
ID-12RR	TAACGCCTCTTCCAGCAAC
ID-22RR	ACGCTAACGCACCGACTAAC
ID-1IR	CCCAGGCTTTACACTTTATGC
ID-2IR	CAATACGCAAACCGCCTC
ID-3IR	TGGGTCACCAGCAAATCG
ID-4IR	ATGACCAGGATGCCATTG
ID-5IR	CAAACAGTCGTTGCTGATTGGCG
ID-DIR	TCGCAGGCTATTCTGGTGGC
ID-DIR	CGCTCACTGCCCGCTTTCCAGTCGGGAAAC
Tail-1F	GAGAATAGTGTATGCGGCGACCGAGTTGCTC
Tail-2F	CGGAAGCATAAAGTGTAAAGCC
Tail-3F	CTTCGGTATCGTCGTATCCCAC
Tail-4F	TGGAGTTCATTCAGGGCAC
Tail-5F	CGGAAGCATAAAGTGTAAAGCC
Tail-6F	CTTCGGTATCGTCGTATCCCAC
ad1	NTCGASTWTSGWGTT
ad2	NGTCGASWGANAWGAA
ad3	WGTGNAGWANCANAGA
ad4	AGWGNAGWANCAWAGG
ad5	NGTAWAASGTNTSCAA
ad6	NGACGASWGANAWGAC
